# Supplementary material for: A Comparative Analysis of NOX4 Protein Expression in Malignant and Non-Malignant Thyroid Tumors
Source: Curr Issues Mol Biol. 2023 Jul 13;45(7):5811–23. doi: 10.3390/cimb45070367 (PMC10378117; doi:10.3390/cimb45070367)
Supplement: Supplementary file 1 [file cimb-45-00367-s001.zip]

Archive with 1 entries (1 files):
- cimb-2430226-supplementary.pptx
